# Supplementary material for: Patterns of Wolf Dispersal Respond to Harvest Density across an Island Complex
Source: Animals (Basel). 2024 Feb 15;14(4):622. doi: 10.3390/ani14040622 (PMC10885989; doi:10.3390/ani14040622)
Supplement: Supplementary file 1 [file animals-14-00622-s001.zip]

Archive with 1 entries (1 files):
- animals-2819712-supplementary.pdf
